# Supplementary material for: The Effects of Vehicle Type, Transport Duration and Pre-Transport Feeding on the Welfare of Sheep Transported in Low Temperatures
Source: Animals (Basel). 2021 Jun 2;11(6):1659. doi: 10.3390/ani11061659 (PMC8227339; doi:10.3390/ani11061659)
Supplement: Supplementary file 1 [file animals-11-01659-s001.zip]

Archive with 1 entries (1 files):
- animals-1236584-supplementary.pdf
